# Supplementary material for: Threshold Effect of the Government Intervention in the Relationship Between Business Cycle and Population Health: Evidence From China
Source: Front Public Health. 2021 Jun 7;9:689870. doi: 10.3389/fpubh.2021.689870 (PMC8216553; doi:10.3389/fpubh.2021.689870)
Supplement: Supplementary file 1 [file Data_Sheet_1.CSV]

year	code	health	GDPg	Doc	Education	Aging1	T_indus	S_indus	Road_per	Ur	Gi
2008	110000	4.36	12.8792	8.29	10.97	12.86	75.4	23.6	6.21	84.9	17.62744
2009	110000	4.96	9.339	8.15	11.173	12.62	75.5	23.5	6.15	85	19.08471
2010	110000	4.43	16.1322	9.3	11.009	10.53897	75.1	24	5.57	85.96	19.25323
2011	110000	4.43	15.151	9.7	11.555	10.69	76.1	23.1	5.26	86.2	19.96828
2012	110000	4.57	10.014	9.7	11.836	10.48	76.5	22.7	7.57	86.2	20.61205
2013	110000	3.75	10.7465	10.6	12.028	10.53	77.5	21.7	7.61	86.3	21.07823
2014	110000	4.05	7.7271	10.7	11.854	10.52	77.95	21.31	7.44	86.35	21.21188
2015	110000	3.25	7.8936	10.3	12.081	13.45	79.65	19.74	7.62	86.5	24.93071
2016	110000	3.69	11.5342	10.4	12.304	15.17	80.23	19.26	7.62	86.5	24.95905
2017	110000	3.21	9.1386	9.3	12.502	16.32069	80.56	19.01	7.44	86.5	24.36032
2008	120000	8.69	27.9139	6.94	9.878	15.96	37.9	60.1	14.39	77.23	12.9144
2009	120000	9.38	11.9488	7.76	10.052	13.99	45.3	53	13.76	78.01	14.94685
2010	120000	8.56	22.6355	8.6	9.732	10.43062	46	52.5	14.89	79.55	14.92597
2011	120000	8.56	22.5793	9.9	10.4	12.27	46.2	52.4	17.05	80.5	15.88649
2012	120000	7.89	14.0317	11.1	10.512	13.44	47	51.7	17.88	81.55	16.62192
2013	120000	7.25	12.0067	11.8	10.539	14.81	48.1	50.6	18.74	82.01	17.65135
2014	120000	7.19	8.8971	12.5	10.504	15.06	49.57	49.16	16.71	82.28	18.34242
2015	120000	6.72	5.1584	11.7	10.564	12.94	52.15	46.58	16.02	82.64	19.54476
2016	120000	7.53	8.146	11.5	10.773	14.62	56.44	42.33	15.39	82.93	20.68409
2017	120000	5.83	3.7114	10.4	11.095	14.57596	58.15	40.94	17.41	82.93	17.69641
2008	130000	8.73	17.6717	4.21	8.358	11.62	33.2	54.2	14.49	41.9	11.75165
2009	130000	6.96	7.6412	4.22	8.425	11.86	35.2	52	15.32	43.74	13.62068
2010	130000	6.28	18.3272	4.2	8.168	10.99474	34.9	52.5	17.35	44.5	13.8286
2011	130000	6.28	20.2091	4.6	8.666	11	34.6	53.5	17.84	45.6	14.42904
2012	130000	5.23	8.3997	4.7	8.71	12.46	35.3	52.7	17.84	46.8	15.35066
2013	130000	4.81	7.0289	4.9	8.902	12.55	35.5	52.2	18.22	48.12	15.50324
2014	130000	4.53	3.4392	5.2	8.868	12.94	37.25	51.03	18.49	49.33	15.89775
2015	130000	4.11	1.3084	5	9.042	14.21	40.19	48.27	18.65	51.33	18.89609
2016	130000	4.06	7.5969	5.2	8.975	15.44	41.54	47.57	18.91	53.32	18.86325
2017	130000	3.24	6.0675	5.2	9.139	16.79967	44.21	46.58	18.88	55.01	19.51763
2008	140000	10.04	21.4285	3.2	8.811	10.66	34.2	61.5	9.54	45.11	17.97605
2009	140000	8.88	0.5866	3.13	8.876	10.83	39.2	54.3	10.02	45.99	21.22362
2010	140000	9.28	25.0404	3.2	8.656	10.05671	37.1	56.9	10.66	48.05	20.99108
2011	140000	9.28	22.1359	3.2	9.153	10.21	35.2	59	11.21	49.68	21.03528
2012	140000	7.85	7.7889	3.5	9.382	10.43	38.7	55.6	11.79	51.26	22.7813
2013	140000	7.86	4.5606	3.6	9.357	10.44	41.9	52.2	12.88	52.56	23.92476
2014	140000	7.22	0.7599	3.7	9.297	11.12	44.5	49.32	13.34	53.79	24.17649
2015	140000	6.95	0.0392	3.8	9.634	12.13	53.18	40.69	13.52	55.03	26.81215
2016	140000	7.48	2.2239	4	9.698	11.45	55.45	38.54	14.77	56.21	26.27396
2017	140000	6.25	18.988	4.2	9.923	11.91996	51.71	43.65	15.92	57.34	24.19061
2008	150000	10.41	32.274	4.3	8.369	10.53	33.3	55	12.76	51.71	17.12024
2009	150000	9.53	14.6424	4.12	8.495	10.94	38	52.5	13.62	53.4	19.78224
2010	150000	8.43	19.8327	4.3	8.503	9.651782	36.1	54.6	14.89	55.5	19.47824
2011	150000	8.43	23.0284	4.6	9.227	8.67	34.9	56	15.77	56.62	20.8164
2012	150000	7.01	10.5899	4.6	9.23	10.06	35.5	55.4	17.67	57.74	21.57346
2013	150000	6.55	6.5232	4.8	9.01	11	36.5	54	19.69	58.71	21.79245
2014	150000	6.3	5.0465	5.2	8.995	12.11	39.52	51.32	21.1	59.51	21.83421
2015	150000	5.54	0.3451	5.1	9.365	12.35	40.45	50.48	22.61	60.3	23.85081
2016	150000	5.96	1.6633	5.2	9.683	12.14	43.78	47.18	23.45	61.19	24.89345
2017	150000	5.41	-11.2085	5.1	9.611	14.33555	49.99	39.76	23.89	62.02	28.14284
2008	210000	10.27	22.4311	4.71	9.078	14.81	34.5	55.8	9.95	60.05	15.7546
2009	210000	9.54	11.2953	4.59	9.237	14.85	38.7	52	10.41	60.35	17.63281
2010	210000	9.04	21.3297	4.7	9.053	13.17013	37.1	54.1	11.19	62.1	17.3147
2011	210000	9.04	20.4225	4.9	9.467	13.83	36.7	54.7	11.27	64.05	17.57278
2012	210000	7.99	11.7864	5.2	9.898	12.47	38.1	53.2	11.55	65.65	18.34706
2013	210000	7.49	9.5257	5.4	10.105	12.86	38.7	52.7	12.09	66.45	19.09888
2014	210000	6.89	5.1937	5.5	9.909	15.68	41.77	50.25	12.75	67.05	17.74746
2015	210000	6.08	0.1482	5.4	9.84	16.81	46.19	45.49	13.43	67.35	15.63224
2016	210000	6.86	-22.4009	5.4	9.972	17.37	51.55	38.69	13.01	67.37	20.57577
2017	210000	5.97	5.2247	5.3	9.985	18.57504	52.57	39.3	13.68	67.49	20.84399
2008	220000	9.83	21.5984	4	8.89	11.61	38	47.7	10.39	53.21	18.36448
2009	220000	9.63	13.2685	4.21	8.903	11.25	37.9	48.7	10.94	53.32	20.32231
2010	220000	9.72	19.0806	4.3	8.836	10.53017	35.9	52	12.39	53.35	20.61994
2011	220000	9.72	21.9352	4.7	9.101	11.08	34.8	53.1	11.9	53.4	20.83239
2012	220000	8.9	12.9665	4.8	9.255	9.67	34.8	53.4	12.61	53.7	20.69814
2013	220000	8.88	9.2733	5	9.403	12.29	35.5	52.8	13.61	54.2	21.03883
2014	220000	7.47	5.8004	5.3	9.372	13.1	36.17	52.79	14.62	54.81	21.10571
2015	220000	6.65	1.8836	5	9.393	14.16	38.83	49.82	14.52	55.31	22.87613
2016	220000	6.67	5.0748	5	9.513	14.19	42.45	47.41	14.98	55.97	24.26838
2017	220000	5.93	1.1351	5	9.559	16.18343	45.84	46.83	14.3	56.65	24.93032
2008	230000	10.51	17.0379	3.56	8.701	11.66	34.4	52.5	9.28	55.4	18.54981
2009	230000	9.4	3.279	3.87	8.746	10.97	39.3	47.3	9.39	55.5	21.86724
2010	230000	8.29	20.7476	3.7	8.752	10.43864	37.2	50.2	10	55.66	21.73167
2011	230000	8.29	21.3471	4.1	9.115	9.96	36.2	50.3	11.2	56.5	22.20696
2012	230000	7.52	8.8188	4.4	9.21	11.18	40.5	44.1	11.83	56.9	23.16402
2013	230000	7.3	5.5751	4.7	9.481	11.31	41.4	41.1	13.15	57.4	23.30821
2014	230000	6.64	4.0434	4.8	9.354	11.89	45.77	36.87	13.32	58.01	22.83486
2015	230000	6.65	0.2945	4.7	9.375	13.79	50.73	31.81	13.14	58.8	26.65572
2016	230000	6.39	2.0049	4.8	9.373	15.3	54.04	28.6	13.71	59.2	27.47508
2017	230000	5.52	3.3575	4.7	9.423	15.577	55.82	25.53	13.89	59.4	29.18426
2008	310000	2.8	12.6128	11.2	10.545	16.49	56	43.2	4.63	88.6	18.436
2009	310000	2.58	6.941	12.21	10.647	17.98	59.4	39.9	4.48	88.6	19.86947
2010	310000	2.49	14.0866	13.1	10.122	12.45659	57.3	42.1	4.04	89.3	19.24091
2011	310000	2.49	11.824	14.2	10.483	9.39	58	41.3	4.04	89.3	20.39458
2012	310000	2.67	5.1367	14.7	10.654	10.92	60.4	38.9	4.08	89.3	20.73173
2013	310000	2.44	8.1085	15	10.562	13.3	62.2	37.2	4.11	89.6	20.75616
2014	310000	2.43	8.0188	15.2	10.816	12.06	64.82	34.66	4.11	89.6	20.89063
2015	310000	2.15	6.6012	15.1	10.951	16.47	67.76	31.81	4.27	87.6	24.64455
2016	310000	2.19	12.1608	14.8	11.044	16.76	69.78	29.83	4.37	87.9	24.55384
2017	310000	2.02	8.7099	14.8	11.429	18.81406	69.18	30.46	4.51	87.7	24.63886
2008	320000	5.31	19.0768	8.53	8.443	15.76	38.4	54.8	20.28	54.3	10.48187
2009	320000	4.8	11.2172	8.57	8.546	16.2	39.6	53.9	20.42	55.6	11.65895
2010	320000	4.63	20.2227	9.1	8.598	14.31262	41.4	52.5	21.26	60.58	11.86241
2011	320000	4.63	18.5509	9.5	9.163	14.19	42.4	51.3	21.86	61.9	12.66888
2012	320000	3.77	10.0752	9.3	9.261	15.25	43.5	50.2	22.35	63	13.00019
2013	320000	3.43	10.5352	9.3	9.422	16.47	45.5	48.7	23.22	64.11	13.0511
2014	320000	3.28	8.9283	9.6	9.35	16.27	47	47.4	23.89	65.21	13.01685
2015	320000	3.11	7.725	9.5	9.49	17.2	48.61	45.7	24.42	66.52	13.81643
2016	320000	3.53	10.3712	8.9	9.51	18.56	50	44.73	25.37	67.72	12.89854
2017	320000	3.43	10.9596	8.7	9.522	19.1867	50.27	45.02	25.62	68.8	12.36877
2008	330000	6.67	14.4449	9.81	8.238	14.14	41	53.9	15.2	57.6	10.29032
2009	330000	6.08	7.1177	9.83	8.404	14.75	43.1	51.8	16.03	57.9	11.54115
2010	330000	5.78	20.5824	10.4	8.151	12.05451	43.5	51.6	16.7	61.62	11.57147
2011	330000	5.78	16.5807	11.7	8.82	10.87	43.9	51.2	17.53	62.3	11.88962
2012	330000	5.01	7.2604	12	9.211	11.09	45.2	50	17.88	63.2	12.00589
2013	330000	4.82	8.9174	11.9	9.368	11.66	46.1	49.1	17.83	64	12.52886
2014	330000	4.51	6.4001	12.1	9.057	12.28	47.85	47.73	18.4	64.87	12.84337
2015	330000	3.98	6.7544	11.5	8.977	14.86	49.76	45.96	18.12	65.8	15.49668
2016	330000	3.9	10.1777	11.1	9.116	15.43	50.99	44.86	17.73	67	14.75989
2017	330000	3.74	9.5593	11.4	9.189	16.56218	53.32	42.95	17.28	68	14.54621
2008	340000	8.75	20.2521	4.94	7.44	15.54	37.4	46.6	14.15	40.5	18.60815
2009	340000	6.72	13.6829	4.97	7.621	14.38	36.4	48.7	14.91	42.1	21.28548
2010	340000	6.95	22.8217	5.1	7.463	14.17008	33.9	52.1	16.01	43.01	20.93649
2011	340000	6.95	23.7984	5.9	8.248	14.65	32.5	54.3	18	44.8	21.58725
2012	340000	5.26	12.4923	6.1	8.516	14.42	32.7	54.6	18.47	46.5	23.013
2013	340000	4.68	11.7202	6.2	8.524	14.83	33	54.6	19.61	47.86	22.62007
2014	340000	4.41	8.4216	6.4	8.728	14.53	35.39	53.13	20.33	49.15	22.37113
2015	340000	4.2	5.5489	6.3	8.796	15.75	39.09	49.75	20.82	50.5	23.80759
2016	340000	4.22	10.9153	6.2	8.566	16.15	41.05	48.43	21.82	51.99	22.62798
2017	340000	3.79	10.6949	6.2	8.605	19.1368	42.92	47.52	22.19	53.5	22.96177
2008	350000	7.82	17.0241	8.69	7.804	13.84	39.3	50	12.05	53	10.51205
2009	350000	7.38	13.0603	8.57	8.346	13.76	41.3	49.1	12.58	55.1	11.53775
2010	350000	6.41	20.4355	9.6	8.201	10.29883	39.7	51	12.58	57.1	11.50218
2011	350000	6.41	19.1561	9.7	8.83	10.02	39.2	51.6	13.46	58.1	12.51798
2012	350000	6.03	12.1958	9.4	8.564	11.5	39.3	51.7	14.13	59.6	13.23485
2013	350000	5.12	10.9975	9.5	8.647	10.89	39.6	51.8	13.4	60.77	14.03298
2014	350000	5.25	10.0019	9.5	8.793	10.14	39.6	52	13.61	61.8	13.74598
2015	350000	4.82	7.9983	8.9	8.871	12.27	41.56	50.29	13.8	62.6	15.40265
2016	350000	4.87	10.896	9	8.726	13.87	42.88	48.92	14.41	63.6	14.83969
2017	350000	4.33	11.7023	8.6	9.136	13.23073	45.41	47.71	17.41	64.8	14.55515
2008	360000	6.1	20.1853	5.43	8.255	12.17	33.8	51	11.06	41.36	17.3585
2009	360000	5.56	9.8139	5.77	8.523	11.55	34.4	51.2	12.1	43.18	20.40932
2010	360000	4.51	23.4623	5.6	7.776	10.77365	33	54.2	13.77	44.06	20.34925
2011	360000	4.51	23.8229	6	8.737	10.75	33.5	54.6	14.4	45.7	21.65803
2012	360000	3.98	10.6475	5.9	8.867	11.49	34.6	53.6	14.99	47.51	23.31646
2013	360000	3.49	11.2852	5.9	9.238	12.63	35.1	53.5	15.26	48.87	24.08226
2014	360000	3.29	9.0522	6	8.875	13.2	36.8	52.49	15.77	50.22	24.70755
2015	360000	3.07	6.4217	5.9	8.872	13.05	39.1	50.3	16.6	51.62	26.38488
2016	360000	2.87	10.6149	5.9	8.751	13.87	41.97	47.73	17.33	53.1	24.96027
2017	360000	2.81	8.1481	5.9	8.766	14.21209	42.7	48.12	17.9	54.6	25.54929
2008	370000	7.02	20.0038	4.92	8.275	13.06	33.4	57	19.6	47.6	8.743528
2009	370000	6.83	9.5799	4.92	8.313	13.06	34.7	55.8	20.94	48.32	9.640098
2010	370000	6.25	15.5569	5.2	8.172	13.22757	36.6	54.2	22.23	49.7	10.58218
2011	370000	6.25	15.8079	5.6	8.673	14.59	38.3	52.9	23.62	50.95	11.02704
2012	370000	4.78	10.254	5.6	8.779	14.33	40	51.5	24.7	52.43	11.80591
2013	370000	4.73	10.4314	5.3	8.925	14.94	42	49.7	25.34	53.75	12.11074
2014	370000	4.51	7.5978	5.7	8.982	15.77	43.48	48.44	25.77	55.01	12.07761
2015	370000	3.92	6.0171	5.6	9.034	16.19	45.3	46.8	25.82	57.01	13.09477
2016	370000	4.69	7.9714	5.8	9.029	16.32	46.68	46.08	24.65	59.02	12.87067
2017	370000	4.3	6.7765	5.9	9.124	18.64365	47.99	45.35	25.13	60.58	12.74662
2008	410000	8.37	20.0238	5.23	8.336	10.82	28.6	56.9	9.9	36.03	12.66258
2009	410000	6.23	8.1135	5.14	8.387	12.34	29.3	56.5	10.44	37.7	14.91628
2010	410000	5.09	18.5411	4.9	7.877	11.83218	28.6	57.3	10.25	38.5	14.79338
2011	410000	5.09	16.6231	5.5	8.704	12.48	29.7	57.3	10.83	40.57	15.77667
2012	410000	3.98	9.9078	6	8.663	12.49	30.9	56.3	11.08	42.43	16.91391
2013	410000	3.92	8.7569	6	8.783	12.69	32	55.4	11.57	43.8	17.34105
2014	410000	3.98	8.5332	6.3	9	12.46	37.1	50.99	11.67	45.2	17.25528
2015	410000	3.92	5.9073	6.2	8.826	14.25	40.2	48.42	12.06	46.85	18.37555
2016	410000	3.99	9.3768	6.3	8.814	14.57	41.78	47.63	12.97	48.5	18.41712
2017	410000	3.68	10.0837	6.1	8.941	15.87599	43.34	47.37	13.9	50.16	18.43995
2008	420000	6.66	21.3804	5.66	8.486	13.47	39.4	44.9	13.03	45.2	14.56701
2009	420000	5.97	14.4072	6.18	8.489	13.5	39.6	46.6	13.84	46	16.13227
2010	420000	5.22	23.1964	6.4	8.455	11.8087	37.9	48.6	14.08	49.7	15.66546
2011	420000	5.22	22.9505	6.8	9.047	13.37	36.9	50	14.78	51.83	16.37478
2012	420000	4.96	13.3362	7.1	9.202	14.32	36.9	50.3	15.85	53.5	16.89759
2013	420000	4.84	11.4217	6.7	9.345	13.18	40.2	47.6	15.85	54.51	17.63343
2014	420000	4.64	10.4365	6.9	9.111	13.9	41.45	46.94	16.57	55.67	18.02152
2015	420000	4.37	7.9293	6.7	9.333	15.26	43.1	45.7	16.15	56.85	20.75398
2016	420000	4.63	10.542	6.8	9.297	15.87	43.94	44.86	16.14	58.1	19.66296
2017	420000	4.13	8.6107	6.9	9.405	17.00068	46.53	43.52	15.74	59.3	19.17031
2008	430000	8.04	22.4098	5.03	8.433	14.44	37.8	44.2	12.01	42.15	15.27668
2009	430000	7.71	13.022	4.89	8.465	15.61	41.4	43.5	12.59	43.2	16.92567
2010	430000	7.12	22.8051	5.3	8.23	13.47152	39.7	45.8	12.95	43.3	16.85052
2011	430000	7.12	22.6438	5.4	8.807	14.64	38.3	47.6	13.62	45.1	17.89954
2012	430000	5.94	12.632	5.5	8.721	15.81	39	47.4	13.49	46.65	18.59239
2013	430000	5.43	11.1376	5.3	8.958	14.86	40.3	47	13.8	47.96	19.05188
2014	430000	5.59	9.8111	5.3	9.02	15.35	42.19	46.17	13.76	49.28	18.55724
2015	430000	4.84	6.8975	4.8	9.303	15.95	44.15	44.32	14.27	50.89	19.82104
2016	430000	4.59	9.1659	4.7	9.36	17.01	46.37	42.28	14.59	52.75	20.09155
2017	430000	4.37	7.4532	4.6	9.453	17.53338	49.43	41.72	13.72	54.62	20.26192
2008	440000	7.43	15.7966	12.23	8.773	10.21	44.35	50.28	11.65	63.37	10.26877
2009	440000	6.81	7.2992	11.43	8.872	9.95	45.7	49.2	12.63	63.4	10.97794
2010	440000	6.34	16.5402	11.7	8.602	8.838259	45	50	12.69	66.18	11.78261
2011	440000	6.34	15.6417	11.9	9.333	8.6	45.3	49.7	12.51	66.5	12.61485
2012	440000	5.84	7.2498	12.1	9.348	9.11	46.5	48.5	13.42	67.4	12.94573
2013	440000	5.14	9.4745	11.9	9.227	9.52	47.8	47.3	13.11	67.76	13.46303
2014	440000	5.05	8.5395	12	9.283	11	48.99	46.34	13.2	68	13.49751
2015	440000	4.64	7.3775	11.4	9.496	9.62	50.61	44.79	13.6	68.71	17.61757
2016	440000	4.61	11.0453	11.2	9.613	10.18	52.01	43.42	13.05	69.2	16.6299
2017	440000	4.4	10.9459	10.6	9.769	10.27131	53.6	42.37	12.86	69.85	16.76321
2008	450000	10.22	20.5651	7.8	7.983	13.6	37.4	42.4	11.83	38.16	18.47472
2009	450000	9.4	10.5136	7.79	8.096	13.42	37.6	43.6	13.98	39.2	20.902
2010	450000	8.67	23.3362	8.1	7.67	13.38242	35.4	47.1	14.31	40	20.97828
2011	450000	8.67	22.4771	8.1	8.611	13.92	34.1	48.4	14.34	41.8	21.71579
2012	450000	7.97	11.2127	8.2	8.424	13.7	35.4	47.9	14.74	43.53	22.90147
2013	450000	8.05	10.8538	8	8.593	13.42	36	47.7	15.53	44.81	22.20548
2014	450000	7.74	8.4637	8.1	8.749	13.91	37.86	46.74	15.75	46.01	22.2026
2015	450000	7.19	7.2113	7.8	8.683	14.44	38.8	45.93	16.28	47.06	24.19497
2016	450000	6.6	9.0133	7.8	8.762	14.06	39.56	45.17	17.06	48.08	24.24821
2017	450000	6.36	1.1225	7.8	8.758	14.33305	44.24	40.22	17.56	49.21	26.49938
2008	460000	8.72	19.845	7.22	8.345	12.88	40.2	29.8	12.05	48	23.81608
2009	460000	7.72	10.0562	5.63	8.437	12.39	45.3	26.8	13.28	49.13	29.38321
2010	460000	7.38	24.8028	7	8.124	10.79739	46.2	27.7	13.81	49.8	28.15888
2011	460000	7.38	22.1923	6.5	8.88	9.4	45.5	28.3	18.42	50.5	30.87218
2012	460000	5.84	13.1956	6.2	9.147	9.89	46.9	28.2	18.85	51.6	31.92636
2013	460000	5.36	11.277	6.3	9.188	11.15	51.7	25.1	18.72	52.74	31.82222
2014	460000	5.79	10.1701	6.5	9.098	10.45	51.85	25.02	17.97	53.76	31.41468
2015	460000	5.01	5.7714	6.2	9.199	11.77	53.26	23.65	17.37	55.12	33.47314
2016	460000	4.4	9.4643	6.3	9.122	11.45	54.25	22.35	17.75	56.78	33.96033
2017	460000	3.97	10.0992	6.4	9.476	11.38182	56.1	22.33	18.22	58.04	32.35758
2008	500000	6.03	23.8986	7.32	7.787	17.32	37.3	52.8	9.49	49.99	17.53658
2009	500000	5.57	12.7096	6.77	7.934	16.53	37.9	52.8	9.78	51.59	19.78695
2010	500000	5.19	21.3716	7.5	7.964	16.17388	36.4	55	9.37	53.02	21.56359
2011	500000	5.19	26.3172	7.8	8.779	17.36	36.2	55.4	10.43	55.02	25.67321
2012	500000	4.71	13.9664	7.5	8.636	18.26	39.4	52.4	10.67	56.98	26.69997
2013	500000	4.56	12.0395	7.4	8.676	18.62	46.7	45.5	11.23	58.34	23.95539
2014	500000	4.32	11.5725	7.5	8.956	20	46.8	45.8	11.68	59.6	23.16822
2015	500000	3.98	10.1992	7.6	8.941	18.69	47.7	44.98	12.05	60.94	24.12633
2016	500000	4.27	12.8732	7.4	9.073	19.79	48.13	44.52	12.23	62.6	22.55737
2017	500000	4.17	9.4931	7.2	9.196	20.59661	49.24	44.19	12.67	64.08	22.3235
2008	510000	7.73	19.3028	6.83	7.515	16.08	36.2	46.2	10.78	37.4	23.40113
2009	510000	7.09	12.3008	6.54	7.694	17.27	41.1	43.3	11.5	38.7	25.37382
2010	510000	5.93	21.4412	6.9	7.635	15.19428	39.8	46	11.84	40.18	24.77661
2011	510000	5.93	22.3514	7.2	8.217	16.77	38.2	47.8	12.14	41.83	22.23328
2012	510000	5.17	13.5358	6.8	8.478	16.41	39.3	47.1	12.72	43.53	22.83348
2013	510000	5.03	10.5529	6.7	8.447	18.05	40.3	46.9	13.24	44.9	23.57113
2014	510000	4.53	8.1259	6.9	8.348	20.05	42.6	45	13.32	46.3	23.81712
2015	510000	4.02	5.314	6.9	8.447	18.18	43.68	44.08	13.63	47.69	24.94754
2016	510000	3.91	9.5878	7	8.303	19.47	47.23	40.84	13.73	49.21	24.3176
2017	510000	3.53	12.284	7	8.562	19.83109	49.73	38.75	13.72	50.79	23.51192
2008	520000	13.45	23.489	4.43	7.046	12.37	46.4	38.5	6.22	29.11	29.58788
2009	520000	11.82	9.8586	4.69	7.082	12.36	48.2	37.7	6.29	29.89	35.07238
2010	520000	9.29	17.6217	4.8	6.764	12.94179	47.3	39.1	6.65	33.81	35.45031
2011	520000	9.29	23.8949	5.1	7.589	13.64	48.8	38.5	6.63	34.96	39.45042
2012	520000	4.86	20.1752	5.1	7.631	13.49	47.9	39.1	6.8	36.41	40.21599
2013	520000	4.93	18.0184	5.2	8.043	13.51	46.6	40.5	9.58	37.83	38.11937
2014	520000	5.44	14.5858	5.4	8.092	13.43	44.55	41.63	10.33	40.01	38.2328
2015	520000	5.04	13.3404	5.4	7.781	13.93	44.89	39.49	11.22	42.01	37.5099
2016	520000	5.06	12.132	5.6	7.767	14.13	44.67	39.65	12.11	44.15	36.19307
2017	520000	4.96	14.9795	5.7	8.14	14.46813	44.9	40.09	12.18	46.02	34.0638
2008	530000	12.03	19.2686	6.79	6.902	11.26	39.1	43	12.09	33	25.82939
2009	530000	10.71	8.3911	6.85	6.905	12.3	40.8	41.9	10	34	31.64375
2010	530000	9.89	17.0903	7.5	7.006	10.64618	40	44.6	10.9	35.2	31.63985
2011	530000	9.89	23.1021	8	7.686	10.56	41.6	42.5	11.97	36.8	32.94232
2012	530000	8.47	15.9264	7.6	6.766	10.66	41.1	42.9	11.92	39.31	34.65416
2013	530000	7.22	14.7713	7.5	7.842	11.13	41.8	42	12.29	40.48	34.62139
2014	530000	7.25	8.3017	7.9	7.787	12.06	43.25	41.22	17.12	41.73	34.63224
2015	530000	7.05	6.2786	7.7	8.045	11.59	45.14	39.77	14.23	43.33	34.60439
2016	530000	7.31	8.5853	7.6	7.992	11.62	46.68	38.48	15.76	45.03	33.93777
2017	530000	6.07	10.7376	7.6	8.169	11.56126	47.83	37.89	12.52	46.69	34.88551
2008	610000	9.64	27.049	4.78	8.512	12.96	32.9	56.1	12.67	42.1	19.52976
2009	610000	7.88	11.692	5.25	8.585	13.32	38.5	51.9	12.86	43.5	22.54205
2010	610000	6.69	23.9134	5.4	8.599	11.11127	36.4	53.8	13.38	45.76	21.91766
2011	610000	6.69	23.5968	5.5	8.952	11.1	34.8	55.4	13.72	47.3	23.42343
2012	610000	5.6	15.5158	5.9	9.135	12.1	34.7	55.9	14.71	50.02	22.99622
2013	610000	5.1	12.1199	6	9.283	13.09	34.9	55.5	14.74	51.31	22.61628
2014	610000	4.53	9.1604	6.2	9.14	14.25	37.01	54.14	15.38	52.57	22.39974
2015	610000	4.27	1.8763	6	9.546	13.87	40.74	50.4	15.67	53.92	24.28195
2016	610000	4.28	7.6448	6	9.273	14.43	42.35	48.92	15.42	55.34	22.6261
2017	610000	3.71	12.8828	6	9.307	15.14446	42.35	49.7	16.32	56.79	22.07056
2008	620000	14.15	17.117	5.32	7.166	11.47	38.97	46.43	10.37	33.56	30.58052
2009	620000	11.8	6.9704	5.25	7.291	11.46	40.2	45.1	11.29	34.89	36.7899
2010	620000	11.1	21.6436	5.7	7.485	11.18574	37.3	48.2	12.2	36.12	35.63866
2011	620000	11.1	21.8315	5.7	8.154	12	39.1	47.4	12.58	37.15	35.67944
2012	620000	8.51	12.5456	5.9	8.279	12.45	40.2	46	12.56	38.75	36.45107
2013	620000	8.23	12.0436	6	8.346	11.99	41	45	14.02	40.13	36.4829
2014	620000	7.34	7.9948	6.1	8.321	11.96	44.02	42.8	15.3	41.68	37.17356
2015	620000	7.43	-0.6802	6.1	8.445	12.74	49.21	36.74	15.18	43.19	43.5666
2016	620000	7.46	6.0388	6.2	8.446	13.62	51.41	34.94	15.42	44.69	43.74817
2017	620000	7.53	3.6044	6.2	8.662	14.31763	54.13	34.34	16.51	46.39	44.29604
2008	630000	13.73	27.7507	4.82	7.256	9.59	34.9	54.7	11.16	40.86	35.69535
2009	630000	9.36	6.1505	5.16	7.448	9.71	36.9	53.2	11.47	41.9	45.01651
2010	630000	10.53	24.8929	6.1	7.029	8.661483	34.9	55.1	11.42	44.72	55.04913
2011	630000	10.53	23.6969	6.5	7.784	8.06	32.3	58.4	11.22	46.22	57.91708
2012	630000	8.93	13.3558	5.6	7.609	9.69	33	57.7	11.17	47.44	61.21075
2013	630000	7.68	12.0684	5.2	7.964	9.82	32.8	57.3	10.9	48.51	57.87065
2014	630000	6.99	8.5417	5.3	8.041	9.52	37.04	53.59	11.08	49.78	58.49947
2015	630000	6.96	4.9377	5.2	7.514	9.74	41.41	49.95	10.63	50.3	62.68633
2016	630000	7.06	6.431	5.6	7.794	9.89	42.81	48.59	11.04	51.63	59.27331
2017	630000	7.32	2.0346	5.3	8.019	10.95813	46.63	44.29	14.4	53.07	58.30625
2008	640000	11.91	30.9876	5.52	8.128	9.16	36.2	52.9	14.82	44.98	26.96275
2009	640000	12.71	12.4086	6.02	8.217	9.47	41.7	48.9	16.57	46.1	31.94833
2010	640000	11.99	24.8531	5.6	7.777	8.889625	41.6	49	17.35	47.9	32.99677
2011	640000	11.99	24.4169	6.2	8.389	7.44	41	50.2	17.9	49.82	33.57943
2012	640000	11.2	11.3728	7.1	8.367	9.2	42	49.5	17.56	50.67	36.91811
2013	640000	9.59	10.0919	7.2	8.707	9.73	42	49.3	18.81	52.01	35.78875
2014	640000	8.64	6.7711	7.2	8.548	9.23	43.38	48.74	23.16	53.61	36.35224
2015	640000	8.31	5.8018	6.9	8.888	10.15	44.45	47.38	22.52	55.23	39.09959
2016	640000	8.79	8.8201	6.9	9.155	10.65	45.4	46.97	23.11	56.29	39.59301
2017	640000	8.13	8.678	6.8	9.203	11.56182	46.82	45.9	21.83	57.98	39.86514
2008	650000	19.17	18.7346	4.92	8.556	10	33.9	49.6	12.47	39.64	25.32409
2009	650000	16.77	2.2433	5	8.658	9.23	37.1	45.1	12.55	39.85	31.49157
2010	650000	16.35	27.1313	4.7	8.145	8.474977	32.5	47.7	13.19	43.01	31.24449
2011	650000	16.35	21.5648	5.3	9.177	8.99	34	48.8	13.74	43.54	34.56086
2012	650000	14.38	13.5439	5.7	9.05	9.34	36	46.4	14.16	43.98	36.24194
2013	650000	13.89	12.5049	5.7	8.988	8.75	37.4	45	15.69	44.47	36.32376
2014	650000	14.27	9.8252	5.9	9.18	9.54	40.83	42.58	16.46	46.07	35.77726
2015	650000	14.2	0.5536	5.7	9.094	10.03	44.71	38.57	17.69	47.23	40.80377
2016	650000	14.77	3.4843	5.8	9.098	10.3	45.12	37.79	18.35	48.35	42.88475
2017	650000	12.94	12.7699	5.8	9.555	10.42936	45.94	39.8	19.78	49.38	42.61402
